# Supplementary material for: Behaviour, Furnishing and Vertical Space Use of Captive Callimico (Callimico goeldii): Implications for Welfare
Source: Animals (Basel). 2023 Jun 29;13(13):2147. doi: 10.3390/ani13132147 (PMC10339928; doi:10.3390/ani13132147)
Supplement: Supplementary file 1 [file animals-13-02147-s001.zip]

Archive with 1 entries (1 files):
- animals-2445456-supplementary.pdf
